# Supplementary material for: Immune Microenvironment Terms Signature Robustly Predicts the Prognosis and Immunotherapy Response in Bladder Cancer Based on Large Population Cohorts
Source: Front Genet. 2022 May 9;13:872441. doi: 10.3389/fgene.2022.872441 (PMC9126043; doi:10.3389/fgene.2022.872441)
Supplement: Supplementary file 5 [file DataSheet1.XLS]

## Sheet: Table S1
Table S1. Clinicopathological characteristics of patients in the TCGA cohort
Classifications	Subgroup	Number	Percentage (%)
Gender	Female	108	26.2
	Male	304	73.8
Age	<=65	162	39.3
	>65	250	60.7
Grade	High Grade	388	94.2
	Low Grade	21	5.1
	Unknow	3	0.7
T Classification	T0	1	0.2
	T1	3	0.7
	T2	120	29.1
	T3	196	47.8
	T4	59	14.3
	Unknow	33	8
M classification	M0	196	47.6
	M1	11	2.7
	Unknow	205	49.7
N classification	N0	239	58
	N1	47	11.4
	N2	76	18.4
	N3	8	19.4
	Unknow	42	10.2

## Sheet: Table S2
Table S2. Clinicopathological characteristics of patients in the GSE83586 cohort
Classifications	Subgroup	Number	Percentage (%)
T classification	Tis/Ta	7	2.3
	T1	44	14.3
	T2	241	78.5
	T3	1	0.3
	T4	1	0.3
	Unknow	6	1.9
Grade	G2	28	9.1
	G3	266	86.6
	Unknow	13	4.2

## Sheet: Table S3
Table S3. Clinicopathological characteristics of patients in the GSE48075 cohort
Classifications	Subgroup	Number	Percentage (%)
T classification	Tis/Ta	37	26.1
	T1	33	23.2
	T2	41	28.9
	T3	23	16.2
	T4	8	5.6
M classification	M0	119	83.8
	M1	8	5.6
	Unknow	15	10.6

## Sheet: Table S4
Table S4. Clinicopathological characteristics of patients in the GSE32548 cohort
Classifications	Subgroup	Number	Percentage (%)
T classification	Tis/Ta	40	30.7
	T1	52	40
	T2	37	28.5
	Unknow	1	0.8
Grade	G1	15	11.5
	G2	41	31.5
	G3	74	56.9

## Sheet: Table S5
Table S5. Clinicopathological characteristics of patients in the GSE31684 cohort
Classifications	Subgroup	Number	Percentage (%)
Gender	Female	25	26.9
	Male	68	73.1
T classification	Ta	5	5.3
	T1	10	10.8
	T2	17	18.3
	T3	42	45.1
	T4	19	31.5
Grade	High	87	93.5
	Low	6	6.5
Recurrence	No	54	58.1
	Yes	39	41.9

## Sheet: Table S6
Table S6. Clinicopathological characteristics of patients in the GSE13507 cohort
Classifications	Subgroup	Number	Percentage (%)
Gender	Female	30	18.2
	Male	135	81.8
Age	<=65	74	44.8
	>65	91	55.1
T classification	Ta	24	14.5
	T1	80	48.5
	T2	31	18.8
	T3	19	11.5
	T4	11	6.7
N classification	N0	149	90.3
	N1	8	4.8
	N2	6	3.6
	N3	1	0.6
	Unknow	1	0.6
M classification	M0	158	95.8
	M1	7	4.2

## Sheet: Table S7
Table S7. Clinicopathological characteristics of patients in the GSE128959 cohort
Classifications	Subgroup	Number	Percentage (%)
Status	Primary	55	27.5
	Progression	40	20
	Recurrence	97	48.5
	Unknow	8	4
T classification	Ta	60	30
	T1	94	47
	T2	26	13.0
	T3	6	3
	T4	2	1
	Unknow	12	6
Grade	G1	3	1.5
	G2	46	23
	G3	139	69.5
	Unknow	12	6

## Sheet: Table S8
Table S8. Clinicopathological characteristics of patients in the GSE120736 cohort
Classifications	Subgroup	Number	Percentage (%)
Status	Primary	118	81.4
	Recurrence	27	18.6
Invasion	Muscle invasive	61	42.1
	Non-muscle invasive	78	53.8
	Unknow	6	4.1
T classification	Ta/T0	43	29.7
	T1	41	28.2
	T2	24	16.6
	T3	26	17.9
	T4	11	7.6
